# Supplementary material for: Principles of paralog-specific targeted protein degradation engaging the C-degron E3 KLHDC2
Source: Nat Commun. 2024 Oct 12;15:8829. doi: 10.1038/s41467-024-52966-3 (PMC11470957; doi:10.1038/s41467-024-52966-3)
Supplement: Supplementary file 4 — Source Data [file 41467_2024_52966_MOESM4_ESM.xlsx]

## Sheet: Fig1a
Temperature	DMSO	SELK Peptide
29.9088	0	1.24732
29.9623	0.021251	1.07868
30.0157	0.189775	1.15184
30.0692	0.0487032	1.02094
30.1226	0.046698	1.00715
30.1761	0.298071	1.27678
30.2295	0.106526	1.09744
30.283	0.173084	1.11206
30.3364	0.198581	1.05865
30.3899	0.474459	1.18002
30.4433	0.285569	0.908183
30.4968	0.343249	1.18368
30.5502	0.202199	1.22982
30.6037	0.513685	1.15333
30.6571	0.356008	1.1089
30.7106	0.506642	1.02198
30.764	0.510667	1.19425
30.8175	0.528064	0.952941
30.8709	0.609186	0.924298
30.9244	0.668679	0.894037
30.9778	0.668415	1.13376
31.0313	0.857591	1.01188
31.0847	0.945613	1.10308
31.1382	1.01934	1.08832
31.1916	0.707328	0.919835
31.2451	1.03917	0.876599
31.2985	1.08454	1.19222
31.352	1.10572	0.989533
31.4054	1.05311	0.838174
31.4589	1.1052	1.01631
31.5124	1.17954	0.926597
31.5658	1.23197	0.887316
31.6193	1.36433	0.712843
31.6727	1.37395	1.01315
31.7262	1.31572	0.777984
31.7796	1.54425	0.808321
31.8331	1.64168	0.916015
31.8865	1.68826	0.98322
31.94	1.76919	0.869098
31.9934	1.96119	0.951052
32.0469	1.95316	0.964593
32.1003	2.07009	1.00068
32.1538	2.115	0.883768
32.2072	2.00628	1.05574
32.2607	2.1841	0.897465
32.3141	2.35305	0.912664
32.3676	2.29029	0.894115
32.421	2.37185	1.07521
32.4745	2.34333	0.681689
32.5279	2.51606	0.779582
32.5814	2.7214	0.739597
32.6348	2.52849	0.715982
32.6883	2.62526	0.884021
32.7417	3.03845	0.766701
32.7952	3.09814	0.770753
32.8486	3.15063	0.73533
32.9021	3.27064	0.82886
32.9556	3.24609	0.852514
33.009	3.43516	1.00304
33.0624	3.42769	1.00089
33.1159	3.59445	0.921609
33.1694	3.71391	0.938795
33.2228	3.63233	0.834646
33.2763	3.76617	0.73229
33.3297	3.93766	0.962936
33.3832	4.07654	0.865435
33.4366	4.13246	1.02821
33.4901	4.2709	0.861362
33.5435	4.46039	0.746378
33.597	4.37869	0.700197
33.6504	4.62135	0.857288
33.7039	4.61826	0.62596
33.7573	4.78056	0.643984
33.8108	4.96354	0.707681
33.8642	4.84119	0.625862
33.9177	5.02882	0.610217
33.9711	5.46533	0.846981
34.0246	5.34457	0.692288
34.078	5.35366	0.618499
34.1315	5.6679	0.442273
34.1849	5.74131	0.737533
34.2384	5.76803	0.639736
34.2918	5.93591	0.534087
34.3453	6.21422	0.641939
34.3987	6.3539	0.743613
34.4522	6.29948	0.823618
34.5057	6.45862	0.692813
34.5591	6.78149	0.847526
34.6126	6.74412	0.701114
34.666	6.96276	0.836381
34.7195	7.08948	0.663059
34.7729	7.12272	0.732543
34.8264	7.44677	0.551547
34.8798	7.48117	0.665673
34.9333	7.63711	0.77699
34.9867	7.6607	0.499288
35.0402	7.88269	0.666996
35.0936	7.85132	0.567134
35.1471	8.38014	0.716547
35.2005	8.46462	0.699886
35.254	8.50071	0.908183
35.3074	8.63105	0.693516
35.3609	8.77277	0.729581
35.4143	8.98528	0.384832
35.4678	9.21626	0.52187
35.5212	9.33787	0.729096
35.5747	9.58156	0.539972
35.6281	9.91301	0.718185
35.6816	9.75327	0.471716
35.735	10.068	0.545215
35.7885	10.2402	0.433429
35.8419	10.6291	0.346971
35.8954	10.8466	0.627519
35.9489	10.9457	0.47684
36.0023	11.0095	0.609982
36.0558	11.3087	0.615966
36.1092	11.5176	0.636289
36.1627	11.5504	0.555053
36.2161	11.8683	0.404628
36.2696	12.3026	0.759298
36.323	12.2798	0.383098
36.3765	12.6619	0.469397
36.4299	12.9072	0.37846
36.4834	13.0974	0.499423
36.5368	13.3792	0.539173
36.5903	13.4818	0.297187
36.6437	13.6284	0.443658
36.6972	14.0298	0.555327
36.7506	14.4966	0.530834
36.8041	14.5155	0.577676
36.8575	14.6953	0.582527
36.911	14.9901	0.388729
36.9644	15.4239	0.479918
37.0179	15.3851	0.52571
37.0713	15.7987	0.430037
37.1248	16.0395	0.635955
37.1782	16.2822	0.553125
37.2317	16.5837	0.46139
37.2851	16.8002	0.584573
37.3386	17.2398	0.604156
37.392	17.5114	0.515479
37.4455	17.7903	0.307377
37.499	18.1681	0.277215
37.5524	18.2592	0.675102
37.6059	18.5703	0.435629
37.6593	18.762	0.451179
37.7128	19.2622	0.581845
37.7662	19.5674	0.254981
37.8197	20.2149	0.56503
37.8731	20.1489	0.39966
37.9266	20.5687	0.475203
37.98	20.7867	0.587671
38.0335	21.3548	0.469515
38.0869	21.6055	0.254124
38.1404	21.723	0.403477
38.1938	21.9952	0.276903
38.2473	22.5743	0.64983
38.3007	23.058	0.426216
38.3542	23.2761	0.507218
38.4076	23.6535	0.235944
38.4611	24.1277	0.361975
38.5145	24.5389	0.459693
38.568	24.9147	0.38154
38.6214	25.3446	0.419379
38.6749	25.7484	0.556457
38.7283	26.2394	0.496072
38.7818	26.5888	0.593167
38.8353	27.0827	0.253093
38.8887	27.6448	0.410083
38.9421	27.803	0.511076
38.9956	28.2396	0.311567
39.0491	28.6979	0.281014
39.1025	29.1313	0.230782
39.156	29.7411	0.414389
39.2094	30.2098	0.405603
39.2629	30.7716	0.287368
39.3163	31.2039	0.339939
39.3698	31.4989	0.212699
39.4232	31.9948	0.25358
39.4767	32.8232	0.348336
39.5301	33.1693	0.27554
39.5836	33.947	0.476002
39.637	34.2252	0.305506
39.6905	34.9585	0.19526
39.7439	35.4184	0.2225
39.7974	36.074	0.269926
39.8508	36.6438	0.123281
39.9043	37.1616	0.247656
39.9577	37.7393	0.259579
40.0112	38.3972	0.0791096
40.0646	39.1649	0.284189
40.1181	39.7021	0.26186
40.1715	40.3107	0.21459
40.225	40.8788	0.423683
40.2784	41.4814	0.43411
40.3319	42.4442	0.264782
40.3854	43.0639	0.251766
40.4388	43.7107	0.480659
40.4922	44.3014	0.20627
40.5457	45.1593	0.290445
40.5992	45.9483	0.295141
40.6526	46.4492	0.109019
40.7061	47.1988	0.246544
40.7595	47.9423	0.227254
40.813	48.8284	0.0771011
40.8664	49.6115	0.155412
40.9199	50.4875	0.286198
40.9733	51.0998	0.163694
41.0268	51.9016	0.333332
41.0802	52.706	0.222422
41.1337	53.5323	0.141656
41.1871	54.3525	0.156914
41.2406	54.8257	0.349387
41.294	56.022	0.320726
41.3475	56.7579	0.192202
41.4009	57.6227	0.138616
41.4544	58.5022	0.311918
41.5078	59.2926	0.339371
41.5613	59.9649	0.109194
41.6147	60.8736	0
41.6682	61.7128	0.554429
41.7216	62.513	0.292355
41.7751	63.6251	0.286062
41.8285	64.5578	0.316165
41.882	65.3469	0.0887343
41.9355	66.084	0.324954
41.9889	66.919	0.17443
42.0423	67.5903	0.273923
42.0958	68.7942	0.116578
42.1493	69.6076	0.341361
42.2027	70.357	0.402835
42.2562	70.9916	0.198164
42.3096	71.8288	0.19988
42.3631	72.9909	0.22747
42.4165	73.731	0.268467
42.47	74.5462	0.260829
42.5234	75.4048	0.304904
42.5769	76.2759	0.246797
42.6303	76.8571	0.234444
42.6838	77.838	0.444396
42.7372	78.4033	0.300091
42.7907	79.2379	0.280838
42.8441	79.9888	0.287133
42.8976	80.538	0.302254
42.951	81.4483	0.280819
43.0045	82.3664	0.382453
43.0579	83.1602	0.461544
43.1114	83.7914	0.411331
43.1648	84.2404	0.44052
43.2183	85.0693	0.168839
43.2717	85.7481	0.171292
43.3252	86.1154	0.266244
43.3787	87.1024	0.343855
43.4321	87.5146	0.273589
43.4856	88.2796	0.225637
43.539	88.9281	0.286062
43.5924	89.2776	0.308117
43.6459	89.6427	0.338222
43.6994	90.4543	0.409461
43.7528	90.827	0.339859
43.8063	91.3824	0.186666
43.8597	91.862	0.421015
43.9132	92.1582	0.440754
43.9666	92.9123	0.514563
44.0201	93.1399	0.296934
44.0735	93.7665	0.324642
44.127	94.1405	0.398901
44.1804	94.3226	0.279671
44.2339	94.6935	0.369906
44.2873	94.8832	0.447593
44.3408	95.4011	0.468892
44.3942	95.643	0.37131
44.4477	96.1301	0.588198
44.5011	96.518	0.555287
44.5546	96.466	0.367159
44.608	96.7786	0.389859
44.6615	96.754	0.460569
44.7149	97.2763	0.316495
44.7684	97.5962	0.295005
44.8218	97.6598	0.405856
44.8753	98.0082	0.48471
44.9288	98.2684	0.462109
44.9822	98.4573	0.374038
45.0356	98.465	0.383876
45.0891	98.768	0.441785
45.1426	98.7831	0.453787
45.196	98.7306	0.568051
45.2495	98.8231	0.343503
45.3029	98.9372	0.392627
45.3564	99.0903	0.581573
45.4098	99.3352	0.526292
45.4633	99.4149	0.462652
45.5167	99.3026	0.490443
45.5702	99.3673	0.629099
45.6236	99.5517	0.657096
45.6771	99.5048	0.56918
45.7305	99.5371	0.473218
45.784	99.3399	0.663353
45.8374	99.5998	0.631298
45.8909	99.9936	0.528123
45.9443	99.5793	0.800526
45.9978	99.741	0.834375
46.0512	99.6882	0.657545
46.1047	99.6602	0.59574
46.1581	99.7953	0.542134
46.2116	99.7567	0.413747
46.2651	99.8364	0.885699
46.3185	100	0.747763
46.3719	99.7485	0.98967
46.4254	99.9816	0.686459
46.4789	99.7747	0.718087
46.5323	99.8099	0.705539
46.5857	99.7778	0.875294
46.6392	99.9588	0.954755
46.6927	99.806	0.921802
46.7461	99.7077	0.955826
46.7996	99.7054	1.19992
46.853	99.9141	0.907133
46.9065	99.8716	0.944504
46.9599	99.6994	0.984
47.0134	99.7118	1.24031
47.0668	99.648	0.970616
47.1203	99.6169	1.30736
47.1737	99.6421	1.26313
47.2272	99.6151	1.30399
47.2806	99.4687	0.997054
47.3341	99.5671	1.33639
47.3875	99.5637	1.26698
47.441	99.4305	1.66395
47.4944	99.1871	1.44073
47.5479	99.1206	1.46711
47.6013	99.3451	1.43612
47.6548	99.3485	1.51789
47.7082	99.4659	1.36525
47.7617	99.2043	1.53605
47.8152	99.2168	1.45248
47.8686	99.2137	1.61688
47.922	99.4097	1.59469
47.9755	99.134	1.58186
48.029	99.1602	1.84377
48.0824	99.3189	1.91653
48.1359	99.0616	1.99586
48.1893	98.7459	1.83242
48.2428	98.6758	1.88862
48.2962	98.84	2.02367
48.3497	98.535	2.06989
48.4031	98.8327	2.03743
48.4566	98.5735	2.0715
48.51	98.4498	2.06342
48.5635	98.4993	2.09264
48.6169	98.471	2.15728
48.6704	98.5947	2.47164
48.7238	98.3942	2.33732
48.7773	98.1892	2.30687
48.8307	98.1846	2.36333
48.8842	98.29	2.65135
48.9376	98.135	2.72356
48.9911	97.8969	2.84765
49.0445	98.0882	2.52501
49.098	97.9066	2.72675
49.1514	98.0949	2.88942
49.2049	98.051	3.20595
49.2583	97.7913	3.08489
49.3118	97.7901	3.37187
49.3653	97.7012	3.62409
49.4187	97.7871	3.58989
49.4721	97.73	3.63661
49.5256	97.5074	3.78351
49.5791	97.6876	3.634
49.6325	97.4761	3.71456
49.686	97.3964	3.88284
49.7394	97.2991	4.14683
49.7929	97.2162	4.26975
49.8463	97.0907	4.27931
49.8998	97.224	4.44897
49.9532	97.0785	4.50489
50.0067	97.0889	4.59164
50.0601	96.8512	5.01722
50.1136	97.2328	4.97214
50.167	97.0017	5.14017
50.2205	96.7806	5.2683
50.2739	96.6499	5.34591
50.3274	96.6853	5.57319
50.3808	96.5898	5.72589
50.4343	96.5209	6.04287
50.4877	96.4486	5.93738
50.5412	96.5406	6.20569
50.5946	96.2988	6.49501
50.6481	96.2901	6.58162
50.7015	96.2255	6.7642
50.755	96.2748	6.93551
50.8084	96.0808	7.42591
50.8619	96.2002	7.50157
50.9153	95.9072	7.57205
50.9688	95.692	7.76349
51.0222	96.0402	8.11949
51.0757	95.8043	8.47187
51.1292	95.7576	8.63449
51.1826	95.8176	8.96322
51.2361	95.5463	9.00873
51.2895	95.6184	9.19957
51.343	95.5835	9.72002
51.3964	95.626	9.89542
51.4499	95.1646	10.1364
51.5033	94.9955	10.3768
51.5568	95.2845	10.7555
51.6102	95.1806	11.199
51.6637	94.8772	11.4075
51.7171	94.8272	11.689
51.7706	94.901	12.0461
51.824	94.9065	12.4561
51.8775	94.7642	12.9602
51.9309	94.7294	13.248
51.9844	94.5043	13.4141
52.0378	94.7559	14.0945
52.0913	94.6257	14.3224
52.1447	94.6075	14.723
52.1982	94.1877	15.1203
52.2516	94.6241	15.8024
52.3051	94.0744	15.9584
52.3585	94.1232	16.6249
52.412	94.1132	16.8152
52.4654	94.0272	17.2278
52.5189	93.9769	18.0885
52.5724	93.9388	18.5368
52.6258	93.8187	19.0905
52.6793	94.0154	19.6787
52.7327	93.7073	20.1893
52.7862	93.7113	20.5756
52.8396	93.682	21.0774
52.8931	93.1003	21.5486
52.9465	93.4411	22.2232
53	93.2834	22.8108
53.0534	93.3814	23.4566
53.1069	93.2613	24.1216
53.1603	92.9067	24.8625
53.2138	92.8918	25.2212
53.2672	92.8885	25.8576
53.3207	92.8771	26.6987
53.3741	92.9017	27.3385
53.4276	92.7924	28.2635
53.481	92.6748	28.7341
53.5345	92.4747	29.4837
53.5879	92.594	30.3828
53.6414	92.452	30.9181
53.6948	92.6089	31.6474
53.7483	92.4081	32.469
53.8017	92.359	33.1439
53.8552	92.1395	33.8818
53.9087	92.0949	34.8621
53.9621	92.0325	35.461
54.0155	92.1507	36.249
54.069	92.1278	37.1234
54.1225	92.0313	37.9829
54.1759	91.7731	38.7542
54.2294	91.8316	39.4099
54.2828	91.6728	40.6524
54.3363	91.7189	41.3555
54.3897	91.621	42.0867
54.4432	91.3404	42.7543
54.4966	91.4286	43.7729
54.5501	91.5514	44.906
54.6035	91.1037	45.6906
54.657	91.3198	46.5195
54.7104	91.2676	47.6829
54.7639	90.9952	48.2405
54.8173	91.1742	49.3853
54.8708	90.8853	50.2334
54.9242	90.572	51.0205
54.9777	90.5808	51.9091
55.0311	90.656	52.9592
55.0846	90.6142	53.8054
55.138	90.3793	54.5176
55.1915	90.4193	55.7598
55.2449	90.3397	56.3994
55.2984	90.4587	57.4399
55.3518	90.4336	58.375
55.4053	90.2571	59.2016
55.4588	89.9127	60.1307
55.5122	89.7695	61.1898
55.5656	89.9862	62.1047
55.6191	89.847	63.0404
55.6726	89.8557	63.8963
55.726	89.7641	64.6374
55.7795	89.6174	65.6805
55.8329	89.748	66.6013
55.8864	89.3033	67.4175
55.9398	89.2463	68.1656
55.9933	89.4997	69.0171
56.0467	89.106	70.1247
56.1002	89.1096	70.8029
56.1536	89.1641	71.845
56.2071	89.0357	72.781
56.2605	89.049	73.2542
56.314	88.9374	74.1955
56.3674	88.686	74.9437
56.4209	88.6901	75.9647
56.4743	88.5177	76.6243
56.5278	88.4504	77.7738
56.5812	88.6598	78.0183
56.6347	88.4108	79.1108
56.6881	88.5481	79.7432
56.7416	88.2671	80.3061
56.795	88.0087	81.3318
56.8485	88.04	81.5864
56.9019	87.878	82.5832
56.9554	87.8231	83.137
57.0089	87.6667	83.9722
57.0623	87.8483	84.5121
57.1157	87.5988	85.3243
57.1692	87.5967	85.8496
57.2227	87.2256	86.429
57.2761	87.4028	87.0606
57.3296	87.3332	87.6092
57.383	87.0479	87.8395
57.4365	87.2044	88.6128
57.4899	87.0901	89.4859
57.5434	87.1602	89.9651
57.5968	87.069	90.2104
57.6503	86.5454	90.9253
57.7037	86.9052	91.3672
57.7572	86.495	91.456
57.8106	86.4961	91.9621
57.8641	86.7009	92.5091
57.9175	86.3255	93.3266
57.971	86.3665	93.2619
58.0244	86.183	93.9196
58.0779	86.0109	94.2031
58.1313	85.754	94.344
58.1848	86.0329	95.064
58.2382	85.8838	94.9037
58.2917	85.8075	95.789
58.3451	85.6154	95.9106
58.3986	85.46	96.2423
58.452	85.4304	96.358
58.5055	85.4444	96.5561
58.559	85.2234	97.0132
58.6124	85.2607	97.3674
58.6659	85.1783	97.451
58.7193	84.9773	97.662
58.7728	84.8919	97.6541
58.8262	84.6961	98.0718
58.8797	84.7225	98.303
58.9331	84.6385	98.251
58.9866	84.4484	98.641
59.04	84.3042	98.6966
59.0935	84.6245	98.7561
59.1469	84.5134	98.8357
59.2004	84.0305	99.2534
59.2538	84.2658	99.163
59.3073	84.111	99.2048
59.3607	84.1191	99.371
59.4142	83.8922	99.3401
59.4676	83.8684	99.5649
59.5211	83.6961	99.5177
59.5745	83.6109	99.7191
59.628	83.486	99.7313
59.6814	83.3669	99.6805
59.7349	83.5268	99.5639
59.7884	83.1185	99.7556
59.8418	83.2724	99.7585
59.8952	83.1473	99.9027
59.9487	82.9666	99.9684
60.0022	82.7439	99.6207

## Sheet: Fig3g
	Concentration (uM)	SJ46421 Rep1	SJ46421 Rep2	SJ46423 Rep1	SJ46423 Rep2
	0	100	100	100	100
	0.0625	31.1086	36.9335	88.9579	87.2342
	0.125	12.577	12.207	83.5543	79.7327
	0.25	5.50217	5.26645	77.3497	75.2985
	0.5	4.73822	3.14623	70.6159	68.2842
	1	4.17582	3.59878	59.8368	55.2835
	2	4.39155	1.62309	48.1841	49.2421

## Sheet: Fig4a
			Rep1	Rep2	Rep1	Rep2	Rep1	Rep2	Rep1	Rep2
	Syringe	Cell	Kd	Kd	DH	DH	DG	DG	(-)TDS	(-)TDS
	BRD2BD2	SJ46421	2287	1892	-10.8	-10.1	-7.88	-7.84	2.71	2.54
	BRD3BD2	SJ46421	1066	908	-13.8	-13.2	-8.39	-8.37	5.34	5
	BRD4BD2	SJ46421	1082	958	-9.89	-10.2	-8.36	-8.39	1.81	1.64
	KLHDC2	SJ46421	338	269	-7.91	-8.23	-9.12	-9.15	-1.17	-0.9
	KLHDC2	BRD2BD2-SJ46421	219	198	-10.5	-10.3	-9.36	-9.3	1.18	0.97
	KLHDC2	BRD2BD3-SJ46421	21.2	17.4	-6.42	-6.79	-10.85	-10.83	1.11	1.05
	KLHDC2	BRD2BD4-SJ46421	116.3	100.9	-8.16	-8.29	-9.73	-9.7	-1.57	-1.45
	KLHDC2	SJ46423	690	789	-3.28	-3.42	-8.57	-8.64	-5.11	-5.42
	KLHDC2	BRD3BD2-SJ46423	293	208	-4.16	-4.04	-9.35	-9.31	-5.15	-5.38

## Sheet: Fig4c
			SJ46421-BRD3BD2	SJ46421-BRD3BD2	SJ46421	SJ46421	SJ46423-BRD3BD2	SJ46423-BRD3BD2	SJ46423	SJ46423
		Concentration (uM)	Rep1	Rep2	Rep1	Rep2	Rep1	Rep2	Rep1	Rep2
		0	100	100	100	100	100	100	100	100
		0.005	81.2598	77.4379	101.067	100	103.037	109.197	102.475	100
		0.01	35.6946	31.5513	100.794	94.7859	100.025	100.853	102.64	108.67
		0.04	4.39973	4.40251	85.5112	80.6034	82.1957	85.1933	101.626	95.1143
		0.37	2.65709	1.95884	80.1665	69.9122	68.9683	76.8326	102.536	100.616
		1.1	1.57512	1.86318	63.0506	54.9804	37.6292	52.498	84.0203	84.5553
		3.3	1.57512	3.08293	24.4113	17.9182	16.5064	26.7706	76.072	79.4906
		10	2.13795	1.67262	16.8304	9.61171	8.53835	13.7087	43.3492	46.6583

## Sheet: Fig4f
				Rep1	Rep2	Rep1	Rep2	Rep1	Rep2	Rep1	Rep2
		Syringe	Cell	Kd	Kd	DH	DH	DG	DG	(-)TDS	(-)TDS
		KLHDC2	SJ46421-G382EBRD2BD2	102.7	88.1	-10.63	-10.48	-9.82	-9.79	0.62	0.68
		KLHDC2	SJ46421-E344GBRD3BD2	187.1	174.6	-7.21	-7.17	-9.36	-9.49	-2.27	-2.18
		KLHDC2	SJ46421-G386EBRD4BD2	23.4	25.9	-9.26	-8.82	-10.62	-10.69	-1.38	-1.24
		R56A KLHDC2	SJ46421	462	464	-2.18	-1.46	-8.84	-8.85	-6.61	-6.75
		R56A KLHDC2	SJ46421-BRD3BD2	291	255	-4.1	-3.27	-9.13	-9.25	-5.23	-4.83
		R56A KLHDC2	SJ46421-G386EBRD4BD2	333	325	-4.83	-4.55	-9.04	-9.06	-4.31	-4.53
		N=1		Rep1	Rep1	Rep1	Rep1
		Syringe	Cell	Kd	DH	DG	(-)TDS
		R112A KLHDC2	SJ46421-BRD3BD2	39.7	-2.9	-10.3	-7.43
		K291A KLHDC2	SJ46421-BRD3BD2	25.6	-4.87	-10.6	-5.73
		H346A/R347A KLHDC2	SJ46421-BRD3BD2	50.9	-2.36	-10.2	-7.83

## Sheet: Fig5d
			Rep1	Rep2	Rep1	Rep2
KLHDC2	BRD3-SJ46421	Pre-Incubation	KLHDC2~UB	KLHDC2~UB	BRD3~UB	BRD3~UB
Tetramer	-	0	100	100	0.417316	0
Tetramer	+	0	67.2962	61.2938	55.3818	61.132
Tetramer	+	2	32.2274	23.9384	98.4918	103.234
Tetramer	+	5	1.6168	2.13328	99.3472	103.232
Monomer	-	0	0.58514	0.284693	0.417316	0.873622
Monomer	+	0	0.58514	0.385729	100	100

## Sheet: Fig6g
		SJ46420 Dose-Response U2OS KO/Rescue cells
			BRD2	BRD2	BRD3	BRD3	BRD4	BRD4
		Log SJ46420 (uM)	Rep1	Rep2	Rep1	Rep2	Rep1	Rep2
	(DMSO)	1.29073	100	100	100	100	100	100
		1.59176	102.125	95.434	94.9582	89.342	106.334	102.232
		1.89279	99.04	89.1992	96.1172	74.1446	98.9143	85.6296
		2.19382	82.1653	72.7893	75.1556	55.052	95.5722	70.9157
		2.49485	66.6194	61.2064	47.5842	30.5386	77.9263	60.6542
		2.79588	49.5233	59.0019	11.3631	13.7542	36.0358	57.3958
		3.09691	30.5422	44.3188	0.660291	0.891711	28.2357	25.3138
		3.39794	13.7572	10.7063	0.339865	0.351363	3.95272	2.97542
		3.69897	1.15719	0.745968	0.161293	0.133949	0.360325	0.657287

## Sheet: Fig6h
		SJ46420 Dose-Response PC3 cells
			BRD2	BRD2	BRD3	BRD3	BRD4	BRD4
		Log SJ46420 (uM)	Rep1	Rep2	Rep1	Rep2	Rep1	Rep2
	(DMSO)	1.2	100	100	100	100	100	100
		1.89279	88.9873	103	119.232	98.232	90.1763	93.433
		2.19382	83.2761	98.232	107.518	95.323	81.019	75.43
		2.49485	100.435	96.343	70.7098	75.234	75.0042	85.343
		2.79588	81.1907	85.898	29.255	36.343	69.2459	75.342
		3.09691	85.6768	93.232	11.3314	15.232	72.3683	63.23
		3.39794	86.5585	99.343	5.43773	9.232	72.6616	79.232
		3.69897	86.5325	97.343	3.13029	6.54	65.5064	72.323
		4	81.5721	94.33	0.420722	3.232	40.11	48.232

## Sheet: Fig6i
		SJ46420 Dose-Response 22Rv1 cells
			BRD2	BRD2	BRD3	BRD3	BRD4	BRD4
		Log SJ46420 (uM)	Rep1	Rep2	Rep1	Rep2	Rep1	Rep2
	(DMSO)	1	100	100	100	100	100	100
		2.19382	94.2012	104.715	71.2816	77.2457	101.401	109.713
		2.49485	103.371	80.0014	46.9355	62.7609	109.261	111.474
		2.79588	98.6695	86.354	42.2594	48.6497	106.365	96.1732
		3.09691	88.1007	88.645	29.1982	26.0524	91.1283	87.0112
		3.39794	87.2367	79.467	23.9348	18.6516	95.8637	80.8873
		3.69897	92.7094	82.322	6.82156	1.90098	91.3116	76.191
		4	96.2717	88.45	5	0.99	79.6577	57.9117

## Sheet: Table 2
	SPR - KLHDC2 small molecule binding
	Analyte
	SJ6145
	SJ10278
	SJ46411
	SJ46418

[truncated: 29 more sheets: Table 3, FigS1b, FigS1c, FigS1d, FigS1e, FigS1f, FigS1g, FigS2a, FigS2b, FigS2C, FigS2d, FigS3a, FigS3b, FigS3c, FigS3d, FigS3h, FigS5a, FigS5b, FigS6a, FigS6b …]
